# Supplementary material for: RTPDB: a database providing associations between genetic variation or expression and cancer prognosis with radiotherapy-based treatment
Source: Database (Oxford). 2018 Oct 30;2018:bay118. doi: 10.1093/database/bay118 (PMC6206893; doi:10.1093/database/bay118)
Supplement: Supplementary Data [file bay118_supp.zip]

Archive with 3 entries (3 files):
- Supplementary Figure 2.tif
- Supplemenrary Figure 1.tif
- Supplementary Table.docx
